# Supplementary material for: A miniaturized feedstocks-to-fuels pipeline for screening the efficiency of deconstruction and microbial conversion of lignocellulosic biomass
Source: PLoS One. 2024 Oct 8;19(10):e0305336. doi: 10.1371/journal.pone.0305336 (PMC11460671; doi:10.1371/journal.pone.0305336)
Supplement: S2 File — (XLSX) [file pone.0305336.s002.xlsx]

## Sheet: Labman output WT sorghum
Input Rack Number	Input Rack Position	Output Location	Output Rack	Output Rack Position	Target Weight (g)	Actual Weight (g)	Sample Description	Feed Duration (secs)
1	1	A1	1	1	0.225	0.2199	WT Sorghum	410
1	1	A2	1	2	0.225	0.19663	WT Sorghum	597
1	1	A3	1	3	0.225	0.22185	WT Sorghum	1002
1	1	A4	1	4	0.225	0.21873	WT Sorghum	411
1	1	A5	1	5	0.225	0.19739	WT Sorghum	400
1	1	A6	1	6	0.225	0.20404	WT Sorghum	247
1	2	A7	1	7	0.225	0.21912	WT Sorghum	824
1	2	A8	1	8	0.225	0.22407	WT Sorghum	625
1	2	B1	1	9	0.225	0.21708	WT Sorghum	407
1	2	B2	1	10	0.225	0.1952	WT Sorghum	93
1	2	B3	1	11	0.225	0.20278	WT Sorghum	406
1	2	B4	1	12	0.225	0.19237	WT Sorghum	270
1	3	B5	1	13	0.225	0.21716	WT Sorghum	590
1	3	B6	1	14	0.225	0.21017	WT Sorghum	441
1	3	B7	1	15	0.225	0.20753	WT Sorghum	403
1	3	B8	1	16	0.225	0.20223	WT Sorghum	252
1	3	C1	1	17	0.225	0.20163	WT Sorghum	460
1	3	C2	1	18	0.225	0.20894	WT Sorghum	603
1	4	C3	1	19	0.225	0.20294	WT Sorghum	426
1	4	C4	1	20	0.225	0.21159	WT Sorghum	421
1	4	C5	1	21	0.225	0.2139	WT Sorghum	965
1	4	C6	1	22	0.225	0.21623	WT Sorghum	271
1	4	C7	1	23	0.225	0.20242	WT Sorghum	262
1	4	C8	1	24	0.225	0.19739	WT Sorghum	228
1	5	D1	1	25	0.225	0.20936	WT Sorghum	458
1	5	D2	1	26	0.225	0.19721	WT Sorghum	456
1	5	D3	1	27	0.225	0.2009	WT Sorghum	769
1	5	D4	1	28	0.225	0.20399	WT Sorghum	262
1	5	D5	1	29	0.225	0.20432	WT Sorghum	88
1	5	D6	1	30	0.225	0.20547	WT Sorghum	404
1	6	D7	1	31	0.225	0.2059	WT Sorghum	808
1	6	D8	1	32	0.225	0.20434	WT Sorghum	616
1	6	E1	1	33	0.225	0.20786	WT Sorghum	404
1	6	E2	1	34	0.225	0.20327	WT Sorghum	232
1	6	E3	1	35	0.225	0.20004	WT Sorghum	429
1	6	E4	1	36	0.225	0.21184	WT Sorghum	252
1	7	E5	1	37	0.225	0.1973	WT Sorghum	775
1	7	E6	1	38	0.225	0.20396	WT Sorghum	584
1	7	E7	1	39	0.225	0.19212	WT Sorghum	75
1	7	E8	1	40	0.225	0.1921	WT Sorghum	243
1	7	F1	1	41	0.225	0.19486	WT Sorghum	217
1	7	F2	1	42	0.225	0.19887	WT Sorghum	270
1	8	F3	1	43	0.225	0.19818	WT Sorghum	443
1	8	F4	1	44	0.225	0.20214	WT Sorghum	263
1	8	F5	1	45	0.225	0.194	WT Sorghum	402
1	8	F6	1	46	0.225	0.19156	WT Sorghum	485
1	8	F7	1	47	0.225	0.19552	WT Sorghum	419
1	8	F8	1	48	0.225	0.19227	WT Sorghum	246

## Sheet: sugars
sample	Glc hplc value	Xyl hplc value		Glu amnt *20 (dilution factor) g/L	Xyl amnt *20 ( dilution factor) g/L	sample	Actual Weight (g)		% Glucose	% Xylose	% Glucose		% Xylose
1	1.38504	0.713331		27.7009	14.2666	1	0.2199		64.7912	63.2337	64.7912	WT Sorghum 1	63.2337
2	1.3728	0.712904		27.456	14.2581	2	0.19663		71.8183	70.6747	71.8183	WT Sorghum 2	70.6747
3	1.53499	0.762136		30.6997	15.2427	3	0.22185		71.1743	66.9662	71.1743	WT Sorghum 3	66.9662
4	1.42732	0.719302		28.5463	14.386	4	0.21873		67.1258	64.1041	67.1258	WT Sorghum 4	64.1041
5	1.35492	0.700375		27.0984	14.0075	5	0.19739		70.61	69.1653	70.61	WT Sorghum 5	69.1653
6	1.43178	0.731224		28.6356	14.6245	6	0.20404		72.1836	69.8582	72.1836	WT Sorghum 6	69.8582
7	1.6666	0.849056		33.332	16.9811	7	0.21912		78.2397	75.533	78.2397	WT Sorghum 7	75.533
8	1.39495	0.716742		27.8991	14.3348	8	0.22407		64.0404	62.3536	64.0404	WT Sorghum 8	62.3536
9	1.46624	0.753776		29.3248	15.0755	9	0.21708		69.4804	67.687	69.4804	WT Sorghum 9	67.687
10	1.39525	0.713423		27.9051	14.2685	10	0.1952		73.5277	71.2443	73.5277	WT Sorghum 10	71.2443
11	1.38023	0.7216		27.6046	14.432	11	0.20278		70.0172	69.3672	70.0172	WT Sorghum 11	69.3672
12	1.31563	0.685257		26.3127	13.7051	12	0.19237		70.3519	69.4382	70.3519	WT Sorghum 12	69.4382
13	1.39257	0.725957		27.8513	14.5191	13	0.21716		65.965	65.1649	65.965	WT Sorghum 13	65.1649
14	1.38099	0.722415		27.6198	14.4483	14	0.21017		67.5923	67.0037	67.5923	WT Sorghum 14	67.0037
15	1.38488	0.720237		27.6977	14.4047	15	0.20753		68.6452	67.6514	68.6452	WT Sorghum 15	67.6514
16	1.34579	0.704783		26.9157	14.0957	16	0.20223		68.4555	67.9348	68.4555	WT Sorghum 16	67.9348
17	1.36848	0.718996		27.3695	14.3799	17	0.20163		69.8168	69.5111	69.8168	WT Sorghum 17	69.5111
18	1.41516	0.744855		28.3033	14.8971	18	0.20894		69.6727	69.4916	69.6727	WT Sorghum 18	69.4916
19	1.36713	0.723675		27.3426	14.4735	19	0.20294		69.298	69.5118	69.298	WT Sorghum 19	69.5118
20	1.40451	0.738696		28.0901	14.7739	20	0.21159		68.2821	68.0539	68.2821	WT Sorghum 20	68.0539
21	1.44009	0.755277		28.8017	15.1055	21	0.2139		69.2557	68.8301	69.2557	WT Sorghum 21	68.8301
22	1.55456	0.789691		31.0911	15.7938	22	0.21623		73.9551	71.1908	73.9551	WT Sorghum 22	71.1908
23	1.36999	0.71879		27.3997	14.3758	23	0.20242		69.6211	69.2199	69.6211	WT Sorghum 23	69.2199
24	1.4272	0.725116		28.544	14.5023	24	0.19739		74.3769	71.6086	74.3769	WT Sorghum 24	71.6086
25	1.45658	0.731874		29.1316	14.6375	25	0.20936		71.568	68.1436	71.568	WT Sorghum 25	68.1436
26	1.33751	0.694161		26.7503	13.8832	26	0.19721		69.7666	68.6142	69.7666	WT Sorghum 26	68.6142
27	1.32846	0.687773		26.5692	13.7555	27	0.2009		68.0215	66.7341	68.0215	WT Sorghum 27	66.7341
28	1.48402	0.744623		29.6805	14.8925	28	0.20399		74.8359	71.1558	74.8359	WT Sorghum 28	71.1558
29	1.38926	0.720037		27.7853	14.4007	29	0.20432		69.9441	68.6952	69.9441	WT Sorghum 29	68.6952
30	1.3269	0.687418		26.5379	13.7484	30	0.20547		66.4303	65.2161	66.4303	WT Sorghum 30	65.2161
31	1.48814	0.753195		29.7629	15.0639	31	0.2059		74.3475	71.3072	74.3475	WT Sorghum 31	71.3072
32	1.33169	0.69301		26.6338	13.8602	32	0.20434		67.0391	66.1102	67.0391	WT Sorghum 32	66.1102
33	1.37387	0.718956		27.4774	14.3791	33	0.20786		67.9911	67.4239	67.9911	WT Sorghum 33	67.4239
34	1.32671	0.692083		26.5342	13.8417	34	0.20327		67.14	66.3694	67.14	WT Sorghum 34	66.3694
35	1.34038	0.705045		26.8076	14.1009	35	0.20004		68.9268	68.7041	68.9268	WT Sorghum 35	68.7041
36	1.39354	0.699647		27.8708	13.9929	36	0.21184		67.669	64.3804	67.669	WT Sorghum 36	64.3804
37	1.39409	0.699755		27.8819	13.9951	37	0.1973		72.6847	69.1356	72.6847	WT Sorghum 37	69.1356
38	1.42169	0.725029		28.4339	14.5006	38	0.20396		71.7033	69.2936	71.7033	WT Sorghum 38	69.2936
39	1.36177	0.697922		27.2354	13.9584	39	0.19212		72.9138	70.8136	72.9138	WT Sorghum 39	70.8136
40	1.32118	0.681697		26.4237	13.6339	40	0.1921		70.7479	69.1746	70.7479	WT Sorghum 40	69.1746
41	1.37105	0.705782		27.421	14.1156	41	0.19486		72.3782	70.6042	72.3782	WT Sorghum 41	70.6042
42	1.36134	0.705444		27.2267	14.1089	42	0.19887		70.4165	69.1474	70.4165	WT Sorghum 42	69.1474
43	1.34436	0.699476		26.8872	13.9895	43	0.19818		69.7806	68.8011	69.7806	WT Sorghum 43	68.8011
44	1.457	0.732734		29.14	14.6547	44	0.20214		74.1456	70.6605	74.1456	WT Sorghum 44	70.6605
45	1.28576	0.67669		25.7152	13.5338	45	0.194		68.1767	67.994	68.1767	WT Sorghum 45	67.994
46	1.31002	0.690728		26.2004	13.8146	46	0.19156		70.348	70.2886	70.348	WT Sorghum 46	70.2886
47	1.32213	0.700067		26.4426	14.0013	47	0.19552		69.5602	69.7961	69.5602	WT Sorghum 47	69.7961
48	1.46444	0.741821		29.2888	14.8364	48	0.19227		78.3499	75.209	78.3499	WT Sorghum 48	75.209

## Sheet: bisabolene
		(Dilution factor *200)/1000
Name	Final Conc. (mg/L)	Bis g/L		Name	Bisabolene g/L
WT sorghum 1	7.8934	1.57868		WT sorghum 1	1.57868
WT sorghum 2	7.5336	1.50672		WT sorghum 2	1.50672
WT sorghum 3	9.8068	1.96136		WT sorghum 3	1.96136
WT sorghum 4	7.465	1.493		WT sorghum 4	1.493
WT sorghum 5	8.0947	1.61894		WT sorghum 5	1.61894
WT sorghum 6	8.9856	1.79712		WT sorghum 6	1.79712
WT sorghum 7	8.9549	1.79098		WT sorghum 7	1.79098
WT sorghum 8	8.9783	1.79566		WT sorghum 8	1.79566
WT sorghum 9	7.9988	1.59976		WT sorghum 9	1.59976
WT sorghum 10	7.0877	1.41754		WT sorghum 10	1.41754
WT sorghum 11	7.1048	1.42096		WT sorghum 11	1.42096
WT sorghum 12	7.5732	1.51464		WT sorghum 12	1.51464
WT sorghum 13	7.9121	1.58242		WT sorghum 13	1.58242
WT sorghum 14	8.6054	1.72108		WT sorghum 14	1.72108
WT sorghum 15	6.2263	1.24526		WT sorghum 15	1.24526
WT sorghum 16	8.8544	1.77088		WT sorghum 16	1.77088
WT sorghum 17	8.2401	1.64802		WT sorghum 17	1.64802
WT sorghum 18	7.166	1.4332		WT sorghum 18	1.4332
WT sorghum 19	8.0524	1.61048		WT sorghum 19	1.61048
WT sorghum 20	6.8641	1.37282		WT sorghum 20	1.37282
WT sorghum 21	7.3052	1.46104		WT sorghum 21	1.46104
WT sorghum 22	6.392	1.2784		WT sorghum 22	1.2784
WT sorghum 23	7.1877	1.43754		WT sorghum 23	1.43754
WT sorghum 24	7.5241	1.50482		WT sorghum 24	1.50482
WT sorghum 25	8.7855	1.7571		WT sorghum 25	1.7571
WT sorghum 26	8.2146	1.64292		WT sorghum 26	1.64292
WT sorghum 27	7.1977	1.43954		WT sorghum 27	1.43954
WT sorghum 28	7.9499	1.58998		WT sorghum 28	1.58998
WT sorghum 29	7.027	1.4054		WT sorghum 29	1.4054
WT sorghum 30	7.5811	1.51622		WT sorghum 30	1.51622
WT sorghum 31	7.3969	1.47938		WT sorghum 31	1.47938
WT sorghum 32	7.7272	1.54544		WT sorghum 32	1.54544
WT sorghum 33	9.8938	1.97876		WT sorghum 33	1.97876
WT sorghum 34	9.2793	1.85586		WT sorghum 34	1.85586
WT sorghum 35	7.5048	1.50096		WT sorghum 35	1.50096
WT sorghum 36	9.505	1.901		WT sorghum 36	1.901
WT sorghum 37	9.1917	1.83834		WT sorghum 37	1.83834
WT sorghum 38	7.3788	1.47576		WT sorghum 38	1.47576
WT sorghum 39	7.2388	1.44776		WT sorghum 39	1.44776
WT sorghum 40	9.2484	1.84968		WT sorghum 40	1.84968
WT sorghum 41	7.4862	1.49724		WT sorghum 41	1.49724
WT sorghum 42	8.3491	1.66982		WT sorghum 42	1.66982
WT sorghum 43	8.7832	1.75664		WT sorghum 43	1.75664
WT sorghum 44	8.3039	1.66078		WT sorghum 44	1.66078
WT sorghum 45	7.4998	1.49996		WT sorghum 45	1.49996
WT sorghum 46	7.1676	1.43352		WT sorghum 46	1.43352
WT sorghum 47	7.6346	1.52692		WT sorghum 47	1.52692
WT sorghum 48	8.4517	1.69034		WT sorghum 48	1.69034
